# Supplementary material for: Enzymatic Degradation of Ochratoxin A: The Role of Ultra-Pure Water
Source: Foods. 2025 Jan 25;14(3):397. doi: 10.3390/foods14030397 (PMC11817770; doi:10.3390/foods14030397)
Supplement: Supplementary file 1 [file foods-14-00397-s001.zip]

Archive with 1 entries (1 files):
- foods-3395912-supplementary.pdf
